# Supplementary material for: Association between Breast Cancer Polygenic Risk Score and Chemotherapy-Induced Febrile Neutropenia: Null Results
Source: Cancers (Basel). 2022 May 31;14(11):2714. doi: 10.3390/cancers14112714 (PMC9179461; doi:10.3390/cancers14112714)
Supplement: Supplementary file 1 [file cancers-14-02714-s001.zip]

Archive with 1 entries (1 files):
- cancers-1703445-supplementary.pdf
